# Supplementary material for: Negative and positive control ranges in the bacterial reverse mutation test: JEMS/BMS collaborative study
Source: Genes Environ. 2018 Apr 4;40:7. doi: 10.1186/s41021-018-0096-1 (PMC5883876; doi:10.1186/s41021-018-0096-1)
Supplement: Supplementary file 8 — Figure S7. Comparison of the negative and positive control counts for each strain with or without S9 mix. The doses shown in Figs. 6, 7, 8, 9, and 10 were used for comparison. The R2 values indicate the correlation coefficients of the linear regression lines. (ODP 62 kb) [file 41021_2018_96_MOESM8_ESM.odp]

## Slide: page1
Figure S7
